# Supplementary material for: Proliferation Index: A Continuous Model to Predict Prognosis in Patients with Tumours of the Ewing's Sarcoma Family
Source: PLoS One. 2014 Aug 26;9(8):e104106. doi: 10.1371/journal.pone.0104106 (PMC4144797; doi:10.1371/journal.pone.0104106)
Supplement: Table S2 — Summary of patient and tumour information, PI, AI and protein expression. Details of the 105 ESFT samples analysed with clinical information, PI and AI and expression of caspases-8, -9 and -10. (XLS) [file pone.0104106.s004.xls]

## Sheet: Sheet1
Table S2
Patient number	Age at diagnosis	Sample type	Tumour site	Tumour volume (ml)	Metastasis at diagnosis	Response to treatment (%)	PI	AI	Caspase-8 expression	Caspase-10 expression	Caspase-9 expression
1	24	Frozen	Left distal humerus		None	>90	12	1	2	1	3
2	49	Frozen	Left Ischium	1249.5	Lung		33
3	14	Frozen	Left iliac crest	1146.6	Sacral skip	0	9	3		0
4	5	Frozen	Paraspinal	157	None	100	11	2	3	0
5	11	Frozen	Left foot	110.25	None	<25	1	2		1
6	14	Frozen	Rib	20	None		14	1	0	0
7	15	Frozen	Right pubis	152	None	>90	6	2		1
8	14	Frozen	Pelvis	>100	None	viable tumour remains	19
9	17	Frozen	12th rib	282	None	viable tumour remains	11	3
10	13	Frozen	Pelvis/l iliac fossa	624	Lung		40	5	1	1
11	14	Frozen	Left femur	320	Lung	100	6	1	2	1	1
12	38	Frozen	Left thigh	440	None	viable tumour remains	14	4	1	0	1
13	28	Frozen	Proximal humerus	16.72	None	>95	25	0
14	2	Frozen	L femur	218	None	100	1	3		0
15	14	Frozen	Fibula	67	Lung	99	26	0		0
16	8	Frozen	Femur	212	Lung	90	27	2	3	1	3
17	12	Frozen	Fibula	157	None	50	12		2	1
18	15	Frozen	Buttock	1485	Bone, lung		10	2	0	0	1
19	4	Frozen	Right paravertebra	660	Lung, 4th rib	<50	28	1	2	1	1
20	6	Frozen	Right distal femur	58	Right proximal tibia		35	9	2	1	3
21	17	Frozen	Left fibula	179	Right femur, humerus		0	6
22	12	Frozen	Right foot	15	Right inguinal node	60	2	3	2	1	3
23	22	Frozen	Right thigh		None	viable tumour remains	34	1	1
24	16	Frozen	Right proximal femur	1640	Lung	99	40	11	2	1	1
25	14	Frozen	Right heel	147	Lung	100	26	2	3	0
26	12	Frozen	Ethmoid	3	None		10
27	19	Frozen	Sacro iliac joint	334.2	Multiple skeletal		43	2		0
28	15	Frozen	Chest wall, rib involvement	242	None	100	24	12	3	0	1
29	13	Frozen	Pelvis	612	Lung	viable tumour remains	25	2	0
30	15	Frozen	Ischiopubic bone	353	None	100	0	5	2
31	18	Frozen	Distal tibia	217	None	20	16	6	3	0	1
32	13	Frozen	Right fibula	40	Lung	80	2	3	3	0	1
33	9	Frozen	Rib	300	None	near complete	27	4	1	0
34	10	Frozen	Maxilla	>200	None	100	9	5	2	0	1
35	13	Frozen	Right Calcanaeum	211	Lung	100	4	4	1		1
36	9	Frozen	Rib	>200	None	100	28	9		1	1
37	11	Frozen	Buttock	55	None		9		1	0
38	14	Frozen	Rib	816	Right pleural effusion, left lung	100	7	2	3	0	1
39	12	Frozen	Scapula	420	Lung, bone, abdomen, right cervical sub-cutaneous		2	11	1	1
40	15	Frozen	Tibia	134	None	100	26	7	1		1
41	16	Frozen	Iliac bone	728	None		31	4	1	0	1
42	10	Frozen	Right posterior thoracic wall	50.6	None		12	3	2	0	1
43	10	Frozen	chest wall	992.25	None	30	18	3	1	0	1
44	9	Frozen	right retroperitoneal	42	None		4	6	1	1	3
45	1	Frozen	Intrathoracic		None			2	0	0	1
46	13	Frozen	Soft tissue, lower limb, hip				2	4	0	0	1
47	11	Frozen	Ankle, foot, heel, toe, bones	275	None	65	0	2	0	0	3
48	8	Frozen	Thorax, chest wall	>200	None	95	87	2	1	0	1
49	12	Frozen					15	4	2	0	1
50	12	Frozen	Soft tissue - pelvis/sacrococcygeal				16			0
51	2	Frozen	Soft tissue - pelvis/sacrococcygeal				28	14	3	0	1
52	2	Frozen	Pelvis buttock sacrococcygeal presacral				29	7		0
53	7	Frozen	Spinal cord - cervical cord	<200	None	100	27	8	0	0	1
54	10	Frozen	Thorax, chest wall	>200	None	95	16	9	2		1
55	25	Frozen	Left ilium	347	None		9	1	3		3
56	14	Frozen	Right iliac wing		None		8	12	2	1	1
57	19	Frozen	Left ilium		None		33	5	2	0	1
58	24	Frozen	Left lateral malleolus	15	None	<5	9	31	0	1	1
59	16	Frozen	Left iliac crest	794	Femur, pelvis		13		2
60	5	Frozen	Lung / Bronchus	>200	None						3
61	12	Frozen	Femur - fibula - tibia - knee	139	None						1
62		Frozen					18	3.5	1	1	1
63	14	Frozen	Rib	344	None	20		5	1	1
64	13	Frozen	Iliac (Bone)				16	2	1	0	1
65	14	Frozen	Femur		Metastasis	100	3.25		1	0
66	10	Frozen	Pelvis - acetabulum				26
67		Frozen					2.5		2
68	11	Frozen	Humerus			100	15
69	8	Frozen	Iliac (Bone)	>= 200	Metastasis		0		1		3
70	4	Frozen	Chest wall (Soft tissue)	186	None		0	24	2		3
71	12	Frozen	Femur (Bone)	129	Metastasis		18		0
72	11	Frozen	Femur (Bone)	2209	None	100	2				3
73	17	Frozen	Ischiopubic (Bone)	353	Metastasis		13				3
74	14	Frozen	Other lower extremity (Soft tissue)	207	Metastasis	100	6		1
75	9	Frozen	Dorsal vertebra(e) (Bone)	< 200	Metastasis		2	8	2
76	13	Frozen	Iliac (Bone)	>= 200	None		0		0
77	18	Frozen	Fibula (Bone)	139	None	95	0				3
78	5	Frozen	Humerus (Bone)	45	None	100	0		2		1
79	15	Frozen	Fibula (Bone)	402	Metastasis		30				1
80	13	Frozen	Ischiopubic (Bone)	< 200	None	25	3		1
81	13	Frozen	Rib (Bone)	364	Metastasis	100	31	3	2		3
82	14	Frozen	Clavicle (Bone)	45	None	100	4	25			1
83	13	Frozen	Iliac (Bone)	>= 200	Metastasis		17	5	2		1
84	6	Frozen	Femur (Bone)				0	3	3		1
85	9	Frozen	Chest wall (Soft tissue)	>= 200	None	65	14	16			1
86	8	Frozen	Dorsal intra-spinal (Soft tissue)	10	None		2	14	1
87	15	FF-PE	Leg	603	Metastasis	91	2	1	2
88	28	FF-PE	Scapula	919	None	91	16.75	0.5	1
89	17	FF-PE	Lower extremity - other	106	None	95	5.5	1.25	0	0
90	37	FF-PE	Iliac bone	704	None		8.75	32.75	1	0
91	21	FF-PE	Humerus	207	None	90	12.5	2.25	1	0
92	13	FF-PE	Scapula			100	24.75	5.5	2
93	10	FF-PE	Ischiopubic bone	11	None	100	5.75	1.25	2	1
94		FF-PE					32.25	2.75	2	1	3
95		FF-PE					23.5	3.25	3	0	3
96	13	FF-PE	Scapula	131	Metastasis		28.75	7.75	2	0
97	12	FF-PE	Mandible	<200	None	0	25.75		3	1	3
98	8	FF-PE	Rib	106	None	65	22.5	4	1		1
99	14	FF-PE	Rib	<200	None	100	4	0.25	1	0	1
100	10	FF-PE	Lumbar vertebra	41	None		30	1.25	2		1
101	1	FF-PE	Upper arm	61	None	90					3
102		FF-PE					32.5	1.75	2	0	3
103		FF-PE					19	1.75	2	1
104	16	FF-PE	Neck	29	None		9		1	1	1
105	14	FF-PE	Chest wall	2184	Metastasis	100	11.75	3.25	2	0	3
